# Supplementary material for: Metabolome and Transcriptome Analysis Reveals the Regulatory Effect of Magnesium Treatment on EGCG Biosynthesis in Tea Shoots (Camellia sinensis)
Source: Plants (Basel). 2025 Feb 23;14(5):684. doi: 10.3390/plants14050684 (PMC11901942; doi:10.3390/plants14050684)
Supplement: Supplementary file 1 [file plants-14-00684-s001.zip]

Archive with 1 entries (1 files):
- plants-3423875-supplementary.pdf
